# Supplementary material for: β-Arrestin1/2 are essential for embryonic lymphatic vessel development
Source: JCI Insight. 2026 Mar 26;11(10):e198032. doi: 10.1172/jci.insight.198032 (PMC13232720; doi:10.1172/jci.insight.198032)
Supplement: Supporting data values [file jciinsight-11-198032-s011.xlsx]

## Sheet: Fig1E
Edema index_Normalized to CRL
6.50183	2.3929
9.81857	5.66594
26.3367	10.366
10.0419	10.3035
10.6446	6.19288
34.4909	27.7022
19.892	20.0771
30.7501	0.297051
13.02	23.9866
27.5217	2.59189
10.7454	4.49822
39.7644	7.35649
12.3667	25.7336
7.6751	6.14607
45.6122	7.08846
5.90914	7.06113
13.4962	5.61986
30.796
47.8398

## Sheet: Fig2B
Weight normalized to wildtype
KO_Edema	KO_Non edema	WT
1.01551	1.07193	1.02772
0.877497	0.836661	1.07367
0.922548	1.23245	0.898604
0.921882	1.23798	0.955171
0.784953	1.22896	0.953617
1.05792	1.02249	1.08655
0.954322	0.947182	1.00466
0.892044	0.90282	1.08146
0.996307	0.986145	1.07144
0.998998	0.99322	0.97966
0.947699	1.06967	0.867446
0.849108	1.09404	1.03698
	0.98569	0.963022
	0.895707	1.01205
	0.967144	0.999545
	1.00387	0.914734
	0.996589	0.994543
	1.15082	1.07913
	1.18683	0.99723
	1.06152	0.907356
	0.939683	0.992613
		1.1028
		0.98083
		1.04282
		0.978959
		0.997395

## Sheet: Fig2C
	Embryos	Prox1 Cre	Edema	Sex		Non-edema		edema
	136.4	cre+	Yes	M		male	female	male	female
	136.5	cre+	No	F		13	6	5	9
	136.6	cre+	No	M		0.684211	0.315789	0.357143	0.642857
	136.7	cre+	Yes	F
	136.9	cre+	Yes	M
	134.3	cre+	Yes	M
	134.6	cre+	Yes	F
	134.7	cre+	No	M
	37.5	cre+	No	M
	37.7	cre+	No	M
	38.1	cre+	No	F
	38.3	cre+	No	M
	38.5	cre+	Yes	F
	38.6	cre+	No	M
	38.7	cre+	Yes	F
	1830.1	cre+	Yes	F
	1830.2	cre+	No	F
	1830.3	cre+	No	F
	1830.4	cre+	Noo	M
	1830.8	cre+	No	M
	1843.2	cre+	No	F
	1843.3	cre+	Yes	F
	1843.5	cre+	Yes	F
	1843.6	cre+	Yes	F
	1843.8	cre+	Yes	M
	1843.9	cre+	Yes	M
	1892.1	cre+	No	F
	1892.2	cre+	No	M
	1892.4	cre+	No	M
	1892.6	cre+	No	M
	1892.9	cre+	No	M
	627.5	cre+	No	M
	627.6	cre+	Yes	F

## Sheet: Fig3B
EdU analysis-WT vs KO vs edema
fl/fl	ΔiLEC No Edema	ΔiLEC Edema
1.54019	1.08143	0.657082
1.0711	1.18035	0.750576
0.828796	0.62049	0.714834
0.643143	1.45577	0.333589
0.916777	1.00689	1.00689
1.3501	0.714834	0.657082
0.649895		0.750576
0.955279		0.714834
0.659042		0.333589
1.38568

## Sheet: Figure 3C
Figure 3C	ΔΔCt ARRB1-GAPDH
siSCR	siARRB1/2	siARRB1	siARRB2
0.890185	0.844111	0.449851	1.18776
0.986802	0.682466	0.332117	0.960143
1.12301	0.563248	0.405394	0.756963

## Sheet: Figure3D
Figure 3D	ΔΔCt ARRB2-GAPDH
Fig 3D
siSCR	siARRB1/2	siARRB1	siARRB2
0.718395	0.688913	0.356832	1.28634
0.946679	0.550832	0.208229	1.00073
1.33493	0.363131	0.331491	0.646361

## Sheet: Fig3F
%EdU positive LEC in media only condition
siSCR	siARRB1/2	siARRB1	siARRB2
5.17803	7.10517	14.426	1.46432
5.41443	6.44628	10.26	2.8806
4.48586	5.62805	13.2421	2.5774

## Sheet: Fig3G
%EdU positive LEC in adrenomedullin treated condition
siSCR	siARRB1/2	siARRB1	siARRB2
7.23191	2.98941	10.5415	1.98951
6.04468	5.59141	10.6242	2.38054
6.32086	7.46405	8.59396	2.44407

## Sheet: Fig 4B 
Fig4B	Pho/total AKT
siSCR	siARRB1/2	siARRB1	siARRB2
0.138429	0.177432	0.357307	0.165248
0.127944	0.169134	0.254771	0.076086
0.161893	0.221712	0.495558	0.158497

## Sheet: Fig 4D
Fig 4D	Pho/total ERK
siSCR	siARRB1/2	siARRB1	siARRB2
0.933981	1.04213	0.979203	0.559577
1.08882	0.862006	0.840928	0.55209
0.977194	0.950921	1.08544	0.30469

[truncated: 18 more sheets: Fig 4E, Fig5B, Fig5C, Fig5D, Fig5E, Fig 5G, Fig6B, Fig6C, Fig6D, Fig6E, Fig6G, Fig6H, Fig6I, Supplementary Fig2, Supplementary Fig3A, Supplementary Fig3B, Supplementary Fig3C, Supplementary Fig3D]
